# Supplementary material for: Development of data for the identification and characterization of proteins found in Rhodnius prolixus, Triatoma lecticularia and Panstrongylus herreri
Source: Data Brief. 2016 Mar 19;7:844–7. doi: 10.1016/j.dib.2016.03.053 (PMC4816879; doi:10.1016/j.dib.2016.03.053)
Supplement: Supplementary file 2 — Supplementary material [file mmc2.xlsx]

## Sheet: MSPs
SPECIE	SPOT	UniProt	PROTEIN NAME	GROUP	pI	MW (Da)	MW (UniProt)	%VOLUME	#PEP	COVERAGE (%)
R prolixus	A01	T1HVP7	Uncharacterized protein (Fragment) OS=Rhodnius prolixus PE=4 SV=1	Not available	4.51068	27314	7142	5.75308	1	21
R prolixus	A04	O77000	Nitrophorin-3 OS=Rhodnius prolixus PE=2 SV=1	Nitrophorin	6.85897	26496	22102	0.867221	1	6
R prolixus	A05	T1HT34	Uncharacterized protein (Fragment) OS=Rhodnius prolixus PE=4 SV=1	Not available	7.66667	18845	152387	0.498085	1	0.59
R prolixus	A06	Q7YT09	Lipocalin AI-4 OS=Rhodnius prolixus PE=2 SV=1	Others lipocalins	6.00641	18793	18691	0.398584	1	8
R prolixus	A14	A0A023F3J9	Putative nudix hydrolase fgf-2 OS=Triatoma infestans PE=2 SV=1	Others proteins	6.44765	23048	37613.5	0.867705	1	3.9
R prolixus	A15	T1HCT1	Uncharacterized protein OS=Rhodnius prolixus PE=4 SV=1	Not available	5.66987	23048	166839	1.94165	1	0
R prolixus	A16	O77000	Nitrophorin-3 OS=Rhodnius prolixus PE=2 SV=1	Nitrophorin	6.02885	22874	22102	5.56223	1	8
R prolixus	A18	T1H8N3	Uncharacterized protein (Fragment) OS=Rhodnius prolixus PE=4 SV=1	Not available	5.43803	24185	21586	2.00828	2	6
R prolixus	A20	Q7YT09	Lipocalin AI-4 OS=Rhodnius prolixus PE=2 SV=1	Others lipocalins	6.01389	24681	18691	1.67176	1	8
R prolixus	A22	Q94734	Nitrophorin-4 OS=Rhodnius prolixus PE=1 SV=1	Nitrophorin	6.89637	24308	22406	4.94475	2	14
R prolixus	A24	Q94734	Nitrophorin-4 OS=Rhodnius prolixus PE=1 SV=1	Nitrophorin	5.77457	25250	22407	1.92435	1	5.37
R prolixus	A25	Q94734	Nitrophorin-4 OS=Rhodnius prolixus PE=1 SV=1	Nitrophorin	6.41026	24432	22407	11.0566	3	17.6
R prolixus	A26	Q26239	Nitrophorin-1 OS=Rhodnius prolixus PE=1 SV=1	Nitrophorin	5.19872	25702	22764	4.55122	1	5
R prolixus	A27	Q94734	Nitrophorin-4 OS=Rhodnius prolixus PE=1 SV=1	Nitrophorin	5.52778	26631	22407	3.40272	1	5.37
R prolixus	A28	Q94734	Nitrophorin-4 OS=Rhodnius prolixus PE=1 SV=1	Nitrophorin	5.8344	26563	22407	7.41012	1	5.37
R prolixus	A29	T1H9H4	Uncharacterized protein OS=Rhodnius prolixus PE=4 SV=1	Not available	8.31731	28016	20863	0.528386	1	5
R prolixus	A30	R4G8M9	Putative nitrophorin 1-like OS=Rhodnius prolixus PE=2 SV=1	Nitrophorin	6.72436	28808	23955	0.22795	1	5
R prolixus	A31	Q7YT11	Nitrophorin 1A OS=Rhodnius prolixus PE=2 SV=1	Nitrophorin	6.41774	28881	24449	0.352214	1	6
R prolixus	A33	Q86PT9	Biogenic amine-binding protein OS=Rhodnius prolixus PE=1 SV=1	Others lipocalins	5.01175	28954	24392	0.613024	1	6
R prolixus	A36	Q86PT9	Biogenic amine-binding protein OS=Rhodnius prolixus PE=1 SV=1	Others lipocalins	5.43803	30874	24392	6.83149	5	14
R prolixus	A37	R4G8N0	Putative nitrophorin OS=Rhodnius prolixus PE=2 SV=1	Nitrophorin	5.88675	31096	24516	9.68097	1	4
R prolixus	A40	T1I1C5	Metalloendopeptidase (Fragment) OS=Rhodnius prolixus PE=3 SV=1	Others proteins	6.93376	43727	24980	0.472058	1	6
R prolixus	A41	A0A023F3B6	Putative inositol-145-triphosphate 5-phosphatase synaptojanin inp51/inp52/inp53 family OS=Triatoma infestans PE=2 SV=1	Others proteins	6.67949	43727	99414	0.255599	1	1
R prolixus	A46	A0A069DSZ6	Putative cell surface atp diphosphohydrolase apyrase (Fragment) OS=Panstrongylus megistus PE=2 SV=1	Others proteins	6.14103	50059	45911	0.16027	1	3
R prolixus	A47	A0A069DSZ6	Putative cell surface atp diphosphohydrolase apyrase (Fragment) OS=Panstrongylus megistus PE=2 SV=1	Others proteins	5.81944	50416	45911	0.120895	1	1
R prolixus	A49	T1IA21	Uncharacterized protein OS=Rhodnius prolixus PE=4 SV=1	Not available	5.0641	51138	10227	0.0868004	1	14
R prolixus	A50	A0A023F4X2	Putative junctophilin (Fragment) OS=Triatoma infestans PE=2 SV=1	Others proteins	3.68056	51685	93516	0.284022	1	1
R prolixus	A52	T1I836	Uncharacterized protein (Fragment) OS=Rhodnius prolixus PE=3 SV=1	Not available	5.65491	77609	27111	0.572598	3	14
T lecticularia	B01	G3CJR4	Salivary lipocalin 5 OS=Dipetalogaster maximus PE=2 SV=1	Others lipocalins	6.29412	16179	19216	0.943101	1	5
T lecticularia	B02	T1HMF0	Uncharacterized protein OS=Rhodnius prolixus PE=3 SV=1	Not available	7.23965	17013	86227	0.366541	1	2
T lecticularia	B03	T1HDI4	Uncharacterized protein OS=Rhodnius prolixus PE=4 SV=1	Not available	6.78976	17796	128274	1.41315	1	1
T lecticularia	B04	G3CJR4	Salivary lipocalin 5 OS=Dipetalogaster maximus PE=2 SV=1	Others lipocalins	7.23203	18322	19216	4.45888	1	5
T lecticularia	B05	G3CJR4	Salivary lipocalin 5 OS=Dipetalogaster maximus PE=2 SV=1	Others lipocalins	6.78976	18963	19216	6.95011	1	5
T lecticularia	B06	G3CJR4	Salivary lipocalin 5 OS=Dipetalogaster maximus PE=2 SV=1	Others lipocalins	6.33224	18322	19216	14.9142	1	5
T lecticularia	B07	G3CJR4	Salivary lipocalin 5 OS=Dipetalogaster maximus PE=2 SV=1	Others lipocalins	5.84423	18468	19216	12.5486	1	5
T lecticularia	B08	G3CJR4	Salivary lipocalin 5 OS=Dipetalogaster maximus PE=2 SV=1	Others lipocalins	5.37909	18763	19216	7.66511	1	5
T lecticularia	B09	G3CJR4	Salivary lipocalin 5 OS=Dipetalogaster maximus PE=2 SV=1	Others lipocalins	5.03595	18963	19216	2.80261	1	5
T lecticularia	B10	G3CJR4	Salivary lipocalin 5 OS=Dipetalogaster maximus PE=2 SV=1	Others lipocalins	4.80719	19318	19216	2.88114	1	5
T lecticularia	B12	G3CJR4	Salivary lipocalin 5 OS=Dipetalogaster maximus PE=2 SV=1	Others lipocalins	5.64597	20484	19216	10.7036	1	5
T lecticularia	B13	G3CJR4	Salivary lipocalin 5 OS=Dipetalogaster maximus PE=2 SV=1	Others lipocalins	5.16558	20651	19216	1.32528	1	5
T lecticularia	B15	A0A023F0S1	Putative nhap-type na+/h+ and k+/h+ antiporters inorganic ion transport and metabolism (Fragment) OS=Triatoma infestans PE=2 SV=1	Others proteins	8.48257	21218	58154	0.656612	1	3
T lecticularia	B17	A6YPE5	Salivary lipocalin OS=Triatoma infestans PE=2 SV=1	Others lipocalins	6.39325	22097	19875	4.24687	1	6
T lecticularia	B20	C7S2Z9	Arginine kinase OS=Triatoma vitticeps PE=2 SV=1	Others proteins	8.46732	26275	40008	0.966429	17	47
T lecticularia	B21	A0A023F9M5	Putative glutathione s-transferase OS=Triatoma infestans PE=2 SV=1	Others proteins	7.88017	26204	24022	0.606253	1	5
T lecticularia	B22	R4G590	Putative galactose binding lectin domain protein (Fragment) OS=Rhodnius prolixus PE=2 SV=1	Others proteins	7.09477	26777	31550.7	1.29132	1	3.92
T lecticularia	B23	A0A023F517	Putative multifunctional chaperone OS=Triatoma infestans PE=2 SV=1	Others proteins	4.31155	32079	28154	0.459777	2	9
T lecticularia	B27	A0A069DSB2	Putative creatine kinase OS=Panstrongylus megistus PE=2 SV=1	Others proteins	6.11874	45166	40154	1.12454	5	12.6
T lecticularia	B28	A0A023F8G7	Putative fumarylacetoacetase OS=Triatoma infestans PE=2 SV=1	Others proteins	6.62963	52346	45499.4	0.294613	6	14.5
T lecticularia	B29	A0A023F3B6	Putative inositol-145-triphosphate 5-phosphatase synaptojanin inp51/inp52/inp53 family OS=Triatoma infestans PE=2 SV=1	Others proteins	6.24837	52154	99414	0.408493	1	1
T lecticularia	B30	T1HT34	Uncharacterized protein (Fragment) OS=Rhodnius prolixus PE=4 SV=1	Not available	5.1427	51201	152387	0.631033	1	0.59
T lecticularia	B31	A0A023F322	Putative metalloexopeptidase (Fragment) OS=Triatoma infestans PE=2 SV=1	Others proteins	5.79085	60366	53467.4	0.21687	1	2.73
T lecticularia	B32	A0A023F687	Putative vacuolar h+-atpase v1 sector subunit b OS=Triatoma infestans PE=2 SV=1	Others proteins	4.95207	60734	55229	0.186877	3	6
T lecticularia	B33	A0A023F9R5	Putative the tubulin superfamily includes five distinct family (Fragment) OS=Triatoma infestans PE=2 SV=1	Others proteins	4.57843	62229	46838	0.276677	7	19
T lecticularia	B35	A0A023F9S2	Putative heat shock 70 kDa protein cognate 4 OS=Triatoma infestans PE=2 SV=1	Others proteins	5.49346	80826	71440	0.724364	3	6
T lecticularia	B36	A0A023FAJ3	Putative vacuolar h+-atpase v1 sector subunit a OS=Triatoma infestans PE=2 SV=1	Others proteins	5.05882	80336	67738	0.154209	1	1.96
T lecticularia	B37	Q70GK8	79 kDa salivary apyrase OS=Triatoma infestans GN=apy79 PE=2 SV=1	Others proteins	6.36275	99994	62520	1.57068	1	2
T lecticularia	B39	A0A023F460	Putative alternative splicing factor asf/sf2 rrm superfamily OS=Triatoma infestans PE=2 SV=1	Others proteins	8.56645	185923	29489	0.412463	1	11
T lecticularia	B41	D1MWC7	Uncharacterized protein OS=Triatoma dimidiata PE=2 SV=1	Not available	9.43573	22826	23035.8	1.0386	1	4.52
T lecticularia	B42	T1IAM9	Uncharacterized protein OS=Rhodnius prolixus PE=4 SV=1	Not available	9.41285	26204	59572	2.04555	1	2
T lecticularia	B43	A0A069DY58	Putative 15-hydroxyprostaglandin dehydrogenase OS=Panstrongylus megistus PE=2 SV=1	Others proteins	9.41285	29838	28482	1.13282	4	17
T lecticularia	B44	A6YPP4	Salivary inositol polyphosphate 5-phosphatase OS=Triatoma infestans PE=2 SV=1	Others proteins	9.4281	32880	36042	1.95975	2	5
T lecticularia	B45	A0A069DU81	Catalase OS=Panstrongylus megistus PE=2 SV=1	Others proteins	9.42048	61105	56934	0.460074	1	4
P herreri	C02	R4FKC6	Putative start domain-containing protein OS=Rhodnius prolixus PE=2 SV=1	Others proteins	7.32714	22471	26424	1.49243	1	3
P herreri	C04	D1MWC3	Uncharacterized protein OS=Triatoma dimidiata PE=2 SV=1	Not available	6.4097	24308	22226	11.0131	1	7
P herreri	C05	A0A069DMW3	V-type proton ATPase subunit F OS=Panstrongylus megistus PE=2 SV=1	Others proteins	5.91125	24370	13773.3	5.295	1	10.6
P herreri	C06	A0A069DY58	Putative 15-hydroxyprostaglandin dehydrogenase OS=Panstrongylus megistus PE=2 SV=1	Others proteins	5.52116	24494	28482	1.22441	1	6
P herreri	C08	A0A069DQI2	Putative triabin OS=Panstrongylus megistus PE=2 SV=1	Others lipocalins	7.12487	26766	22254	20.5272	1	8
P herreri	C09	G3CJP1	Salivary lipocalin (Fragment) OS=Dipetalogaster maximus PE=2 SV=1	Others lipocalins	6.72755	26766	14570	10.5695	1	7
P herreri	C11	A0A069DWJ0	Putative lipocalin-like tilipo37 lipocalin (Fragment) OS=Panstrongylus megistus PE=2 SV=1	Others lipocalins	5.13106	27663	20260	2.91083	1	5
P herreri	C12	A0A023FAS2	Putative salivary lipocalin (Fragment) OS=Triatoma infestans PE=2 SV=1	Others lipocalins	9.06811	28735	22451.7	2.1393	1	4
P herreri	C14	T1I521	Uncharacterized protein OS=Rhodnius prolixus PE=4 SV=1	Not available	6.76367	28229	68296	2.68782	1	3
P herreri	C15	A0A023F8X3	Putative peroxiredoxin posttranslational modification OS=Triatoma infestans PE=2 SV=1	Others proteins	6.32301	28229	25097	4.02249	1	5
P herreri	C18	A0A023F517	Putative multifunctional chaperone OS=Triatoma infestans PE=2 SV=1	Others proteins	4.86378	28662	28154	1.10328	3	15
P herreri	C19	D1MWC3	Uncharacterized protein OS=Triatoma dimidiata PE=2 SV=1	Not available	5.68008	31893	17307.6	1.18455	1	4.06
P herreri	C21	T1I836	Uncharacterized protein (Fragment) OS=Rhodnius prolixus PE=3 SV=1	Not available	7.04541	33264	27110.5	0.887623	1	5.76
P herreri	C23	C7S2Z9	Arginine kinase OS=Triatoma vitticeps PE=2 SV=1	Others proteins	6.21465	44317	40008	1.14589	4	12
P herreri	C25	A0A023F5W2	Putative actin-2 OS=Triatoma infestans PE=2 SV=1	Others proteins	5.48504	48830	41822	0.939142	3	10
P herreri	C26	A0A023F5W2	Putative actin-2 OS=Triatoma infestans PE=2 SV=1	Others proteins	5.39112	48657	41822	1.21076	8	25
P herreri	C27	T1HT34	Uncharacterized protein (Fragment) OS=Rhodnius prolixus PE=4 SV=1	Not available	7.57998	50416	152387	0.931903	1	0.59
P herreri	C28	A0A069DU81	Catalase OS=Panstrongylus megistus PE=2 SV=1	Others proteins	9.11868	58112	56934	0.783087	1	4
P herreri	C30	A0A023F3E2	Putative glycoprotein glucosyltransferase OS=Triatoma infestans PE=2 SV=1	Others proteins	9.13313	76971	169931	3.44625	1	1
P herreri	C33	T1HT34	Uncharacterized protein (Fragment) OS=Rhodnius prolixus PE=4 SV=1	Not available	7.66667	80710	152387	0.814876	1	0.59
