# Supplementary material for: Development of data for the identification and characterization of proteins found in Rhodnius prolixus, Triatoma lecticularia and Panstrongylus herreri
Source: Data Brief. 2016 Mar 19;7:844–7. doi: 10.1016/j.dib.2016.03.053 (PMC4816879; doi:10.1016/j.dib.2016.03.053)
Supplement: Supplementary file 3 — Supplementary material [file mmc3.xlsx]

## Sheet: Characterization
SPECIE	UniProt	BIOLOGICAL PROCESS	MOLECULAR FUNCTION
P herreri	A0A023EX46		acyl-CoA dehydrogenase activity [GO:0003995]; flavin adenine dinucleotide binding [GO:0050660]
P herreri	A0A023F102	DNA integration [GO:0015074]	nucleic acid binding [GO:0003676]; zinc ion binding [GO:0008270]
P herreri	A0A023F3E2	protein glycosylation [GO:0006486]	UDP-glucose:glycoprotein glucosyltransferase activity [GO:0003980]
P herreri	A0A023F517
P herreri	A0A023F5W2		ATP binding [GO:0005524]
P herreri	A0A023F663		substrate-specific transmembrane transporter activity [GO:0022891]
P herreri	A0A023F8X3		peroxiredoxin activity [GO:0051920]
P herreri	A0A023FAM7
P herreri	A0A023FAS2	evasion or tolerance of host defense response [GO:0030682]
P herreri	A0A023FAZ9	aromatic amino acid family metabolic process [GO:0009072]	transferase activity [GO:0016740]
P herreri	A0A069DMW3	ATP hydrolysis coupled proton transport [GO:0015991]	proton-transporting ATPase activity, rotational mechanism [GO:0046961]
P herreri	A0A069DPN4	aromatic amino acid family metabolic process [GO:0009072]	transferase activity [GO:0016740]
P herreri	A0A069DQA0		peroxiredoxin activity [GO:0051920]
P herreri	A0A069DQI2	evasion or tolerance of host defense response [GO:0030682]
P herreri	A0A069DQN1
P herreri	A0A069DQN4		N-acetyltransferase activity [GO:0008080]
P herreri	A0A069DRQ6	transport [GO:0006810]
P herreri	A0A069DSB2		ATP binding [GO:0005524]; kinase activity [GO:0016301]
P herreri	A0A069DTH3	glycolytic process [GO:0006096]	magnesium ion binding [GO:0000287]; phosphopyruvate hydratase activity [GO:0004634]
P herreri	A0A069DTQ4		heme binding [GO:0020037]; iron ion binding [GO:0005506]; monooxygenase activity [GO:0004497]; oxidoreductase activity, acting on paired donors, with incorporation or reduction of molecular oxygen [GO:0016705]
P herreri	A0A069DU04	pyrimidine nucleobase metabolic process [GO:0006206]; pyrimidine nucleoside metabolic process [GO:0006213]	phosphorylase activity [GO:0004645]; pyrimidine-nucleoside phosphorylase activity [GO:0016154]; thymidine phosphorylase activity [GO:0009032]
P herreri	A0A069DU81	hydrogen peroxide catabolic process [GO:0042744]; response to oxidative stress [GO:0006979]	catalase activity [GO:0004096]; heme binding [GO:0020037]; metal ion binding [GO:0046872]
P herreri	A0A069DWJ0	evasion or tolerance of host defense response [GO:0030682]
P herreri	A0A069DY58		oxidoreductase activity [GO:0016491]
P herreri	C7S2Z9		ATP binding [GO:0005524]; kinase activity [GO:0016301]
P herreri	D1MWC3	evasion or tolerance of host defense response [GO:0030682]
P herreri	E2J7A7	nucleotide catabolic process [GO:0009166]	hydrolase activity, acting on ester bonds [GO:0016788]; metal ion binding [GO:0046872]; nucleotide binding [GO:0000166]
P herreri	G3CJP1	evasion or tolerance of host defense response [GO:0030682]
P herreri	G8JKD9		oxidoreductase activity [GO:0016491]
P herreri	G8JKE8		oxidoreductase activity [GO:0016491]
P herreri	R4FKC6		lipid binding [GO:0008289]
P herreri	R4FM64
P herreri	R4FPY0		peroxiredoxin activity [GO:0051920]
P herreri	R4G8N1	aromatic amino acid family metabolic process [GO:0009072]	transferase activity [GO:0016740]
P herreri	R7WKP6	biosynthetic process [GO:0009058]	transferase activity, transferring glycosyl groups [GO:0016757]
P herreri	T1HEX3	protein targeting to peroxisome [GO:0006625]	ATPase activity, coupled [GO:0042623]; ATP binding [GO:0005524]
P herreri	T1HFF3
P herreri	T1HFG5	cilium movement [GO:0003341]	ATPase activity [GO:0016887]; ATP binding [GO:0005524]; microtubule motor activity [GO:0003777]
P herreri	T1HGW4		ATP binding [GO:0005524]; motor activity [GO:0003774]
P herreri	T1HRV9
P herreri	T1HT34
P herreri	T1HY65
P herreri	T1HZ41
P herreri	T1I127		substrate-specific transmembrane transporter activity [GO:0022891]
P herreri	T1I521		calcium ion binding [GO:0005509]
P herreri	T1I836		serine-type endopeptidase activity [GO:0004252]
P herreri	T1ICU9
R prolixus	A0A023F0S5		ligase activity [GO:0016874]; zinc ion binding [GO:0008270]
R prolixus	A0A023F0S8		metal ion binding [GO:0046872]; nucleic acid binding [GO:0003676]
R prolixus	A0A023F1L6
R prolixus	A0A023F268		protein tyrosine phosphatase activity [GO:0004725]
R prolixus	A0A023F3B6	phosphatidylinositol dephosphorylation [GO:0046856]; signal transduction [GO:0007165]
R prolixus	A0A023F3J9		hydrolase activity [GO:0016787]
R prolixus	A0A023F4S6		metal ion binding [GO:0046872]; nucleotide binding [GO:0000166]; RNA binding [GO:0003723]
R prolixus	A0A023F4X2
R prolixus	A0A023F5H2
R prolixus	A0A023F6N9		endonuclease activity [GO:0004519]; RNA-directed DNA polymerase activity [GO:0003964]
R prolixus	A0A023F9S2		ATP binding [GO:0005524]
R prolixus	A0A069DSZ6		calcium ion binding [GO:0005509]; pyrophosphatase activity [GO:0016462]
R prolixus	A0A069DTI5	glutamine biosynthetic process [GO:0006542]	ATP binding [GO:0005524]; glutamate-ammonia ligase activity [GO:0004356]
R prolixus	A0A069DU61	N-terminal protein myristoylation [GO:0006499]	glycylpeptide N-tetradecanoyltransferase activity [GO:0004379]
R prolixus	O77000		histamine binding [GO:0051381]; nitric oxide binding [GO:0070026]
R prolixus	Q26239	vasodilation [GO:0042311]	histamine binding [GO:0051381]; metal ion binding [GO:0046872]; nitric oxide binding [GO:0070026]
R prolixus	Q7YT08	evasion or tolerance of host defense response [GO:0030682]
R prolixus	Q7YT09	evasion or tolerance of host defense response [GO:0030682]
R prolixus	Q7YT11		histamine binding [GO:0051381]; nitric oxide binding [GO:0070026]
R prolixus	Q86PT9		histamine binding [GO:0051381]; nitric oxide binding [GO:0070026]
R prolixus	Q94733	vasodilation [GO:0042311]	histamine binding [GO:0051381]; metal ion binding [GO:0046872]; nitric oxide binding [GO:0070026]
R prolixus	Q94734	vasodilation [GO:0042311]	histamine binding [GO:0051381]; metal ion binding [GO:0046872]; nitric oxide binding [GO:0070026]; oxidoreductase activity [GO:0016491]
R prolixus	R4FLH5		histamine binding [GO:0051381]; nitric oxide binding [GO:0070026]
R prolixus	R4G8M9		histamine binding [GO:0051381]; nitric oxide binding [GO:0070026]
R prolixus	R4G8N0		histamine binding [GO:0051381]; nitric oxide binding [GO:0070026]
R prolixus	R7WIQ4
R prolixus	T1H8D6		calcium ion binding [GO:0005509]; pyrophosphatase activity [GO:0016462]
R prolixus	T1H8H2		histamine binding [GO:0051381]; nitric oxide binding [GO:0070026]
R prolixus	T1H8M2		histamine binding [GO:0051381]; nitric oxide binding [GO:0070026]
R prolixus	T1H8N3		histamine binding [GO:0051381]; nitric oxide binding [GO:0070026]
R prolixus	T1H9H4	evasion or tolerance of host defense response [GO:0030682]
R prolixus	T1HCT1	regulation of mitotic cell cycle [GO:0007346]
R prolixus	T1HEN7
R prolixus	T1HLD4	tricarboxylic acid cycle [GO:0006099]	isocitrate dehydrogenase (NAD+) activity [GO:0004449]; magnesium ion binding [GO:0000287]; NAD binding [GO:0051287]
R prolixus	T1HPQ9
R prolixus	T1HSR0		ATP binding [GO:0005524]
R prolixus	T1HSX8	glycerol metabolic process [GO:0006071]	glycerone kinase activity [GO:0004371]
R prolixus	T1HT34
R prolixus	T1HV65
R prolixus	T1HVP7	evasion or tolerance of host defense response [GO:0030682]
R prolixus	T1HZ76
R prolixus	T1I107		carboxypeptidase activity [GO:0004180]; metal ion binding [GO:0046872]; metallopeptidase activity [GO:0008237]; peptidyl-dipeptidase activity [GO:0008241]
R prolixus	T1I1C5		metalloendopeptidase activity [GO:0004222]; zinc ion binding [GO:0008270]
R prolixus	T1I4U6
R prolixus	T1I836		serine-type endopeptidase activity [GO:0004252]
R prolixus	T1I8F2	evasion or tolerance of host defense response [GO:0030682]
R prolixus	T1IA21
T lecticularia	A0A023EWT1
T lecticularia	A0A023EX38
T lecticularia	A0A023EYY6	DNA replication [GO:0006260]	DNA binding [GO:0003677]
T lecticularia	A0A023F0S1		solute:proton antiporter activity [GO:0015299]
T lecticularia	A0A023F1U8
T lecticularia	A0A023F322		dipeptidase activity [GO:0016805]; metallopeptidase activity [GO:0008237]; tripeptidase activity [GO:0034701]
T lecticularia	A0A023F3A0	isoleucyl-tRNA aminoacylation [GO:0006428]	aminoacyl-tRNA editing activity [GO:0002161]; ATP binding [GO:0005524]; isoleucine-tRNA ligase activity [GO:0004822]
T lecticularia	A0A023F3B6	phosphatidylinositol dephosphorylation [GO:0046856]; signal transduction [GO:0007165]
T lecticularia	A0A023F460		nucleic acid binding [GO:0003676]; nucleotide binding [GO:0000166]
T lecticularia	A0A023F4E0		ATP binding [GO:0005524]; protein kinase activity [GO:0004672]
T lecticularia	A0A023F4E2
T lecticularia	A0A023F517
T lecticularia	A0A023F587
T lecticularia	A0A023F5V1	microtubule-based process [GO:0007017]; protein polymerization [GO:0051258]	GTPase activity [GO:0003924]; GTP binding [GO:0005525]; structural constituent of cytoskeleton [GO:0005200]
T lecticularia	A0A023F5W2		ATP binding [GO:0005524]
T lecticularia	A0A023F687	ATP hydrolysis coupled proton transport [GO:0015991]; ATP metabolic process [GO:0046034]	ATP binding [GO:0005524]; hydrolase activity, acting on acid anhydrides, catalyzing transmembrane movement of substances [GO:0016820]
T lecticularia	A0A023F6C2		endonuclease activity [GO:0004519]; RNA-directed DNA polymerase activity [GO:0003964]
T lecticularia	A0A023F824	glycolytic process [GO:0006096]	magnesium ion binding [GO:0000287]; phosphopyruvate hydratase activity [GO:0004634]
T lecticularia	A0A023F8G7	aromatic amino acid family metabolic process [GO:0009072]	fumarylacetoacetase activity [GO:0004334]
T lecticularia	A0A023F986	ubiquitin-dependent protein catabolic process [GO:0006511]	threonine-type endopeptidase activity [GO:0004298]
T lecticularia	A0A023F9M5		transferase activity [GO:0016740]
T lecticularia	A0A023F9R5	microtubule-based process [GO:0007017]; protein polymerization [GO:0051258]	GTPase activity [GO:0003924]; GTP binding [GO:0005525]; structural constituent of cytoskeleton [GO:0005200]
T lecticularia	A0A023F9S2		ATP binding [GO:0005524]
T lecticularia	A0A023F9W1	actin filament depolymerization [GO:0030042]
T lecticularia	A0A023FAJ3	ATP hydrolysis coupled proton transport [GO:0015991]; ATP metabolic process [GO:0046034]	ATP binding [GO:0005524]; proton-transporting ATPase activity, rotational mechanism [GO:0046961]
T lecticularia	A0A023FAR7	nucleotide catabolic process [GO:0009166]	hydrolase activity, acting on ester bonds [GO:0016788]; metal ion binding [GO:0046872]; nucleotide binding [GO:0000166]
T lecticularia	A0A023FBJ5		cysteine-type peptidase activity [GO:0008234]
T lecticularia	A0A023FCQ4	phosphatidylinositol dephosphorylation [GO:0046856]
T lecticularia	A0A069DSB2		ATP binding [GO:0005524]; kinase activity [GO:0016301]
T lecticularia	A0A069DTH3	glycolytic process [GO:0006096]	magnesium ion binding [GO:0000287]; phosphopyruvate hydratase activity [GO:0004634]
T lecticularia	A0A069DU81	hydrogen peroxide catabolic process [GO:0042744]; response to oxidative stress [GO:0006979]	catalase activity [GO:0004096]; heme binding [GO:0020037]; metal ion binding [GO:0046872]
T lecticularia	A0A069DX39
T lecticularia	A0A069DXZ5		structural molecule activity [GO:0005198]
T lecticularia	A0A069DY58		oxidoreductase activity [GO:0016491]
T lecticularia	A0A069DYS3	glycolytic process [GO:0006096]	fructose-bisphosphate aldolase activity [GO:0004332]
T lecticularia	A6YPE5	evasion or tolerance of host defense response [GO:0030682]
T lecticularia	A6YPP4	phosphatidylinositol dephosphorylation [GO:0046856]
T lecticularia	C7S2Z9		ATP binding [GO:0005524]; kinase activity [GO:0016301]
T lecticularia	D1MWC7	evasion or tolerance of host defense response [GO:0030682]
T lecticularia	D1MWE9	phosphatidylinositol dephosphorylation [GO:0046856]
T lecticularia	E2J711	evasion or tolerance of host defense response [GO:0030682]
T lecticularia	E2J7A3	phosphatidylinositol dephosphorylation [GO:0046856]
T lecticularia	E2J7A4	phosphatidylinositol dephosphorylation [GO:0046856]
T lecticularia	E2J7A5	phosphatidylinositol dephosphorylation [GO:0046856]
T lecticularia	E2J7J4	cell redox homeostasis [GO:0045454]	isomerase activity [GO:0016853]
T lecticularia	G3CJM6	evasion or tolerance of host defense response [GO:0030682]
T lecticularia	G3CJR4	evasion or tolerance of host defense response [GO:0030682]
T lecticularia	G8JKC6	evasion or tolerance of host defense response [GO:0030682]
T lecticularia	G8JKE8		oxidoreductase activity [GO:0016491]
T lecticularia	G8JKF6	evasion or tolerance of host defense response [GO:0030682]
T lecticularia	Q70GK8	nucleotide catabolic process [GO:0009166]	hydrolase activity, acting on ester bonds [GO:0016788]; metal ion binding [GO:0046872]; nucleotide binding [GO:0000166]
T lecticularia	Q9U6R6	evasion or tolerance of host defense response [GO:0030682]
T lecticularia	R4G3E0		peptidyl-prolyl cis-trans isomerase activity [GO:0003755]; phosphatase activator activity [GO:0019211]
T lecticularia	R4G590		carbohydrate binding [GO:0030246]
T lecticularia	R4G7N4		carbohydrate binding [GO:0030246]
T lecticularia	R4G7S3
T lecticularia	R7WJE8		oxidoreductase activity, acting on the aldehyde or oxo group of donors, NAD or NADP as acceptor [GO:0016620]
T lecticularia	R7WP97		catalytic activity [GO:0003824]
T lecticularia	T1H9N3		phosphorelay sensor kinase activity [GO:0000155]
T lecticularia	T1HAX3
T lecticularia	T1HBM5		nucleic acid binding [GO:0003676]; zinc ion binding [GO:0008270]
T lecticularia	T1HDI4	regulation of apoptotic process [GO:0042981]	ADP binding [GO:0043531]
T lecticularia	T1HJH8		metal ion binding [GO:0046872]; nucleic acid binding [GO:0003676]
T lecticularia	T1HM23
T lecticularia	T1HMF0	DNA-dependent DNA replication [GO:0006261]	DNA binding [GO:0003677]; DNA-directed DNA polymerase activity [GO:0003887]
T lecticularia	T1HQ17		metal ion binding [GO:0046872]
T lecticularia	T1HT34
T lecticularia	T1HV05
T lecticularia	T1HVP0
T lecticularia	T1HZL8	biosynthetic process [GO:0009058]	hydrolase activity, acting on ester bonds [GO:0016788]; oxidoreductase activity [GO:0016491]
T lecticularia	T1I1F8
T lecticularia	T1I6G0		carbohydrate binding [GO:0030246]
T lecticularia	T1I9V4		catalytic activity [GO:0003824]
T lecticularia	T1IAM9		calcium-dependent cysteine-type endopeptidase activity [GO:0004198]
T lecticularia	T1IGH8	cilium assembly [GO:0042384]; intraciliary transport [GO:0042073]
